# Supplementary material for: Action mechanism of snake venom l-amino acid oxidase and its double-edged sword effect on cancer treatment: Role of pannexin 1-mediated interleukin-6 expression
Source: Redox Biol. 2023 Jun 22;64:102791. doi: 10.1016/j.redox.2023.102791 (PMC10331595; doi:10.1016/j.redox.2023.102791)
Supplement: Multimedia component 2 [file mmc2.xlsx]

## Sheet: Homolog svLAAO sequences  
Table S1: svLAAO sequences homologous to NK-LAAO retrieved from the nr database (NCBI)
No.		Accession (nr database)	Scientific name	Max score	Total score	Query cover	E value	Percent identity	Accession length	Signal peptide		Mature form length	Notice (Uniprot Accession)
										Provided	Predicted (SignalP 6.0)
1	1		Naja kaouthia	1037	1037	1	0	1	514	-	1-19	495
2	2	A8QL58.2	Naja atra	1005	1005	0.98	0	0.9775	507	1-19		488	A8QL58
3	3	XP_026538830.1	Notechis scutatus	911	911	1	0	0.8675	542	-	1-19	523	A0A6J1V7Y6
4	4	Q4JHE3.1	Oxyuranus scutellatus scutellatus	909	909	1	0	0.8655	517	1-18		499	Q4JHE3
5	5	A8QL52.1	Bungarus fasciatus	897	897	1	0	0.8594	517	1-19		498	A8QL52
6	6	A8QL51.1	Bungarus multicinctus	896	896	1	0	0.8574	517	1-18		499	A8QL51
7	7	Q4JHE1.1	Pseudechis australis	880	880	1	0	0.8394	517	1-18		499	Q4JHE1
8	8	KAG8127840.1	Naja naja	871	871	1	0	0.8159	513	-	1-19	494	UPI001C79D0BE
9	9	A6MFL0.1	Demansia vestigiata	827	827	1	0	0.7892	517	1-18		499	A6MFL0
10	10	A0A2U8QPE6.1	Micrurus mipartitus	822	822	0.96	0	0.8344	501	1-18		483	A0A2U8QPE6
11	1	XP_039216949.1	Crotalus tigris	843	843	0.99	0	0.8008	516	-	1-19	497	UPI00192F82D2
12	2	XP_015677465.1	Protobothrops mucrosquamatus	827	827	0.99	0	0.7887	514	-	1-19	495	UPI000775D87B
13	3	BAN82013.1	Protobothrops flavoviridis	825	825	0.97	0	0.7984	505	1-18		487	T2HRS5
14	4	BAN82140.1	Ovophis okinavensis	824	824	0.99	0	0.7827	516	1-19		497	T2HQ57
15	5	BAP39915.1	Protobothrops elegans	816	816	0.97	0	0.7881	505	-	1-18	487	A0A077L6L4
16	6	AID53087.1	Gloydius intermedius	813	813	0.97	0	0.7856	504	-	1-19	485	A0A068EPZ2
17	7	Q90W54.1	Gloydius blomhoffii	811	811	0.97	0	0.7856	504	1-18		486	Q90W54
18	8	Q6STF1.1	Gloydius halys	810	810	0.96	0	0.7888	504	1-18		486	Q6STF1
19	9	J7H670.1	Lachesis muta	804	804	0.99	0	0.7646	516	1-18		498	J7H670
20	10	A0A024BTN9.1	Bothriechis schlegelii	803	803	0.99	0	0.7697	498	1-3		495	A0A024BTN9
21	11	G8XQX1.1	Daboia russelii	801	801	0.97	0	0.7748	504	1-18		486	G8XQX1
22	12	P0DI84.1	Vipera ammodytes ammodytes	799	799	0.96	0	0.7826	484	0		484	P0DI84
23	13	Q6WP39.1	Trimeresurus stejnegeri	798	798	0.99	0	0.7586	516	1-18		498	Q6WP39
24	14	KAG5858164.1	Bothrops jararaca	796	796	0.96	0	0.7785	502	-	1-19	483	UPI001BD904CB
25	15	P0CC17.2	Bothrops atrox	793	793	0.97	0	0.7707	506	1-18		488	P0CC17
26	16	B5AR80.1	Bothrops pauloensis	793	793	0.97	0	0.7727	503	1-18		485	B5AR80
27	17	UMW88242.1	Pseudocerastes urarachnoides	791	791	0.97	0	0.7707	504	-	1-18	486	-
28	18	Q6TGQ8.2	Bothrops moojeni	790	790	0.96	0	0.7702	502	1-18		484	Q6TGQ8
29	19	K9N7B7.1	Crotalus durissus cumanensis	788	788	0.99	0	0.7586	498	1-2		496	K9N7B7
30	20	C0HJE7.2	Crotalus durissus terrificus	788	788	0.99	0	0.7565	516	1-18		498	C0HJE7
31	21	P81382.2	Calloselasma rhodostoma	786	786	0.99	0	0.7525	516	1-18		498	P81382
32	22	B0VXW0.1	Sistrurus catenatus edwardsi	782	782	0.99	0	0.7435	516	1-18		498	B0VXW0
33	23	B5U6Y8.1	Echis ocellatus	782	782	0.97	0	0.7521	504	1-18		486	B5U6Y8
34	24	O93364.1	Crotalus adamanteus	780	780	0.99	0	0.7485	516	1-18		498	O93364
35	25	X2L4E2.1	Bothrops pictus	776	776	0.97	0	0.7521	498	1-11		487	X2L4E2
36	26	Q6TGQ9.1	Bothrops jararacussu	773	773	0.97	0	0.7562	497	1-13		484	Q6TGQ9
37	27	X2JCV5.1	Cerastes cerastes	780	780	0.99	0	0.7505	516	1-19		497	X2JCV5
38	1	XP_044307664.1	Varanus komodoensis	661	661	0.97	0	0.6456	532		1-33	499	UPI001CF7CD08
