# Supplementary material for: Action mechanism of snake venom l-amino acid oxidase and its double-edged sword effect on cancer treatment: Role of pannexin 1-mediated interleukin-6 expression
Source: Redox Biol. 2023 Jun 22;64:102791. doi: 10.1016/j.redox.2023.102791 (PMC10331595; doi:10.1016/j.redox.2023.102791)
Supplement: Multimedia component 4 [file mmc4.xlsx]

## Sheet: Multiple sequence aligments
Table S4: Multiple protein-sequence alignments of 38 representative LAAOs in mature forms
With gaps	1	2	3	4	5	6	7	8	9	10	11	12	13	14	15	16	17	18	19	20	21	22	23	24	25	26	27	28	29	30	31	32	33	34	35	36	37	38	39	40	41	42	43	44	45	46	47	48	49
Without gaps (CR/NK)
Calloselasma rhodostoma 498 aa (CR)	A	D	D	-	R	N	P	L	A	E	C	F	Q	E	N	D	Y	E	E	F	L	E	I	A	R	N	G	L	K	A	T	S	N	P	K	H	V	V	I	V	G	A	G	M	A	G	L	S	A
Naja kaouthia 495 aa (NK)	-	.	.	R	.	S	.	.	E	.	.	.	.	Q	.	.	.	.	.	.	.	.	.	.	.	.	.	.	.	K	.	.	.	.	.	.	.	.	V	.	.	.	.	.	.	.	.	.	.
Naja atra 488 aa (NA)	-	.	.	R	.	S	.	.	E	K	.	.	.	.	A	.	.	.	D	.	.	.	.	.	.	.	.	.	.	E	.	.	.	.	.	.	.	.	V	.	.	.	.	.	.	.	.	.	.
Notechis scutatus 523 aa (NS)	-	.	.	R	.	R	.	.	E	.	.	.	.	.	A	.	.	.	.	.	.	.	.	.	.	.	.	.	N	E	.	.	.	.	.	.	.	.	V	.	.	.	.	.	.	.	.	.	.
Oxyuranus scutellatus scutellatus 499 aa (OSs)	.	.	V	R	.	.	.	.	E	.	.	.	R	.	A	.	.	.	.	.	.	.	.	.	.	.	.	.	.	K	.	.	.	.	.	.	.	.	V	.	.	.	.	.	.	.	.	.	.
Bungarus fasciatus 498 aa (BF)	-	.	.	R	.	S	A	.	E	.	.	.	R	.	A	.	.	.	.	.	.	.	.	.	.	.	.	.	.	K	.	.	.	.	.	.	.	.	V	.	.	.	.	.	.	.	.	.	.
Bungarus multicinctus 499 aa (BM)	.	.	.	R	.	S	.	.	E	.	.	.	R	.	A	.	.	.	.	.	.	.	.	.	.	.	.	.	.	K	.	.	.	.	.	.	.	.	V	.	.	.	.	.	.	.	.	.	.
Pseudechis australis 499 aa (PA)	.	.	.	R	.	R	.	.	E	.	.	.	R	.	A	.	.	.	.	.	.	.	.	.	K	.	.	.	Q	R	.	.	.	.	.	R	.	.	V	.	.	.	.	.	.	.	.	.	.
Naja naja 494 aa (NN)	-	.	.	R	.	S	.	.	E	K	.	.	.	.	A	.	.	.	.	.	.	.	.	.	.	.	.	.	.	K	.	.	.	.	.	.	.	.	V	.	.	.	.	.	.	.	.	.	.
Demansia vestigiata 499 aa (DV)	.	.	.	R	.	.	.	.	G	.	.	.	R	.	A	.	.	.	.	.	V	D	.	.	T	.	.	.	.	Q	.	.	.	.	.	R	.	.	V	.	.	.	.	.	.	.	.	.	.
Micrurus mipartitus 519 aa (MM)	.	.	.	-	T	R	.	.	G	.	.	.	R	.	A	.	.	.	.	.	.	.	.	.	.	.	.	.	.	K	.	.	.	.	.	.	.	.	V	.	.	.	.	.	S	.	.	.	.
Crotalus tigris 497 aa (CT)	-	.	.	-	.	.	.	I	N	.	.	.	R	.	T	.	.	.	.	.	.	.	.	.	.	.	.	.	.	.	.	.	.	.	.	.	.	.	.	.	.	.	.	.	.	.	.	.	.
Protobothrops mucrosquamatus 495 aa (PM)	-	.	.	-	I	E	.	.	E	.	.	.	R	.	T	.	.	.	.	.	.	.	.	.	.	.	.	.	.	E	.	.	.	.	.	.	.	.	V	.	.	.	.	.	.	.	.	.	.
Protobothrops flavoviridis 487 aa (PF)	.	.	.	-	.	.	.	.	E	.	.	.	R	.	T	.	.	.	.	.	.	.	.	.	.	.	.	.	.	K	.	.	.	.	.	.	.	.	.	.	.	.	.	.	S	.	.	.	.
Ovophis okinavensis 497 aa (OO)	-	.	.	-	.	.	.	.	E	.	.	.	R	.	T	.	.	.	.	.	.	.	.	.	.	.	.	.	.	.	.	.	.	.	.	.	.	.	.	.	.	.	.	.	S	.	.	.	.
Protobothrops elegans 487 aa (PE)	.	.	N	-	.	.	.	.	E	.	.	.	R	.	T	.	.	.	.	.	.	.	.	.	.	.	.	.	.	.	.	.	.	.	.	.	.	.	.	.	.	.	.	.	S	.	.	.	.
Gloydius intermedius 485 aa (GI)	-	.	.	-	.	.	.	.	E	.	.	.	R	.	T	.	.	.	.	.	.	.	.	.	.	.	.	.	.	.	.	.	.	.	.	.	.	.	.	.	.	.	.	.	S	.	.	.	.
Gloydius blomhoffii 486 aa (GB)	.	.	.	-	.	.	.	.	E	.	.	.	R	.	T	.	.	.	.	.	.	.	.	.	.	.	.	.	.	.	.	.	.	.	.	.	.	.	.	.	.	.	.	.	S	.	.	.	.
Gloydius halys 486 aa (GH)	.	N	.	-	.	.	.	.	E	.	.	.	R	.	T	.	.	.	.	.	.	.	.	.	.	.	.	.	.	.	.	.	.	.	.	.	.	.	V	.	.	.	.	.	S	.	.	.	.
Lachesis muta 498 aa (LM)	.	.	.	-	.	.	.	.	G	.	.	.	R	.	T	.	.	.	.	.	.	.	.	.	K	.	.	.	R	.	.	.	.	.	.	.	.	.	.	.	.	.	.	.	S	.	.	.	.
Bothriechis schlegelii 495 aa (BS)	-	.	.	-	.	.	.	.	E	.	.	.	.	.	T	.	.	.	.	.	.	.	.	.	.	.	.	.	.	.	.	.	.	.	.	.	.	.	.	.	.	.	.	.	S	.	.	.	.
Daboia russelii 486 aa (DR)	.	.	.	-	K	.	.	.	E	.	.	.	R	.	D	.	.	.	.	.	.	.	.	.	K	.	.	.	.	K	.	.	.	.	.	.	I	.	.	.	.	.	.	.	S	.	.	.	.
Vipera ammodytes ammodytes 484 aa (VAa)	-	-	.	-	.	.	.	.	E	.	.	.	R	.	T	.	.	.	.	.	.	.	.	.	.	.	.	.	.	K	.	.	.	.	.	.	.	.	V	.	.	.	.	.	S	.	.	.	.
Trimeresurus stejnegeri 498 aa (TS)	.	.	.	-	.	.	.	.	E	.	.	.	R	.	T	.	.	.	.	.	.	.	.	.	.	.	.	.	.	.	.	.	.	.	.	.	.	.	.	.	.	.	.	.	S	.	.	.	.
Bothrops jararaca 483 aa (BJa)	-	.	.	-	.	.	.	.	E	.	.	.	R	.	T	.	.	.	.	.	.	.	.	.	K	.	.	.	S	.	.	.	.	.	.	.	.	.	.	.	.	.	.	.	S	.	.	.	.
Bothrops atrox 488 aa (BA)	.	.	.	-	.	.	.	.	E	.	.	.	R	.	T	.	.	.	.	.	.	.	.	.	K	.	.	.	S	T	.	.	.	.	.	R	.	.	.	.	.	.	.	.	S	.	.	.	.
Bothrops pauloensis 485 aa (BPa)	.	.	.	-	G	.	.	.	E	.	.	.	R	.	T	.	.	.	.	.	.	.	.	.	K	.	.	.	S	.	.	.	.	.	.	.	.	.	.	.	.	.	.	.	S	.	.	.	.
Pseudocerastes urarachnoides 486 aa (PU)	.	.	.	-	K	.	.	.	E	.	.	.	R	.	A	.	.	.	.	.	.	.	.	.	K	.	.	.	.	K	.	P	.	.	.	.	I	.	V	.	.	.	.	.	S	.	.	.	.
Bothrops moojeni 484 aa (BMo)	.	.	.	-	.	.	.	.	E	.	.	.	R	.	T	.	.	.	.	.	.	.	.	.	K	.	.	.	S	T	.	.	.	.	.	R	.	.	.	.	.	.	.	.	S	.	.	.	.
Crotalus durissus cumanensis 496 aa (CDc)	.	.	.	-	.	.	.	.	E	.	.	.	R	.	T	.	.	.	.	.	.	.	.	.	.	.	.	.	T	V	.	.	.	.	.	.	.	.	.	.	.	.	.	.	.	.	.	.	.
Crotalus durissus terrificus 498 aa (CDt)	.	H	.	-	.	.	.	.	E	.	.	.	R	.	T	.	.	.	.	.	.	.	.	.	.	.	.	.	T	V	.	.	.	.	.	.	.	.	.	.	.	.	.	.	.	.	.	.	.
Sistrurus catenatus edwardsi 498 aa (SCe)	.	.	.	-	.	.	.	.	E	.	.	.	R	.	T	.	.	.	.	.	.	.	.	.	K	.	.	.	T	.	.	.	.	.	.	R	.	.	.	.	.	.	.	.	S	.	.	.	.
Echis ocellatus 486 aa (EO)	.	.	.	-	K	.	.	.	E	.	.	.	R	.	A	.	.	.	.	.	.	.	.	.	K	.	.	.	.	K	.	.	.	.	.	D	I	.	V	.	.	.	.	.	S	.	.	.	.
Crotalus adamanteus 498 aa (CA)	.	H	.	-	.	.	.	.	E	.	.	.	R	.	T	.	.	.	.	.	.	.	.	.	K	.	.	.	T	.	.	.	.	.	.	R	.	.	.	.	.	.	.	.	.	.	.	.	.
Bothrops pictus 487 aa (BPi)	.	.	.	-	.	.	.	.	E	.	.	.	R	.	T	.	.	.	.	.	.	.	.	.	K	.	.	.	S	T	.	.	.	.	.	R	.	.	.	.	.	.	.	.	S	.	.	.	.
Bothrops jararacussu 484 aa (Bju)	.	.	.	-	.	.	.	.	E	.	.	.	R	.	T	.	.	.	.	.	.	.	.	.	K	.	.	.	S	T	.	.	.	.	.	R	.	.	.	.	.	.	.	.	S	.	.	.	.
Cerastes cerastes 497 aa (CC)	-	.	.	-	K	.	.	.	E	.	E	.	F	.	A	.	.	.	.	.	.	L	.	.	K	.	.	.	Q	Q	.	.	.	.	.	R	.	.	.	.	.	.	.	.	S	.	.	.	.
Varanus komodoensis 499 aa (VK)	-	E	E	-	V	S	.	.	E	K	.	.	K	D	A	N	.	.	.	.	.	Q	.	.	.	.	.	.	S	K	.	.	Q	.	.	.	.	.	.	.	.	.	.	V	S	.	.	.	.
With gaps	81	82	83	84	85	86	87	88	89	90	91	92	93	94	95	96	97	98	99	100	101	102	103	104	105	106	107	108	109	110	111	112	113	114	115	116	117	118	119	120	121	122	123	124	125	126	127	128	129
Without gaps (CR/NK)																																									90/90
Calloselasma rhodostoma 498 aa (CR)	-	-	-	-	-	-	-	-	Q	V	T	V	L	E	A	S	E	R	P	G	G	R	V	R	T	Y	R	N	E	E	A	G	W	Y	A	N	L	G	P	M	R	L	P	E	K	H	R	I	V
Naja kaouthia 495 aa (NK)	-	-	-	-	-	-	-	-	K	.	.	L	.	.	.	.	.	.	V	.	.	.	.	V	.	.	H	.	D	R	E	.	.	.	V	.	M	.	.	.	.	.	.	.	R	.	.	.	.
Naja atra 488 aa (NA)	-	-	-	-	-	-	-	-	K	.	.	L	.	.	.	.	.	.	V	.	.	.	.	I	.	.	H	.	D	R	E	.	.	.	V	.	M	.	.	.	.	.	.	.	R	.	.	.	.
Notechis scutatus 523 aa (NS)	-	-	-	-	-	-	-	-	N	.	.	L	.	.	.	.	.	.	V	.	.	.	.	N	.	.	.	.	.	T	E	.	.	.	V	.	.	.	.	.	.	.	.	.	R	.	.	.	I
Oxyuranus scutellatus scutellatus 499 aa (OSs)	-	-	-	-	-	-	-	-	K	.	.	L	.	.	.	.	.	.	V	.	.	.	.	H	.	.	.	.	.	K	E	.	.	.	V	.	.	.	.	.	.	.	.	.	R	.	.	.	I
Bungarus fasciatus 498 aa (BF)	-	-	-	-	-	-	-	-	R	.	.	L	.	.	.	.	D	.	V	.	.	.	.	N	.	.	.	D	.	K	E	.	.	.	V	.	M	.	.	.	.	.	.	.	R	.	.	.	.
Bungarus multicinctus 499 aa (BM)	-	-	-	-	-	-	-	-	R	.	.	L	.	.	.	.	D	.	V	.	.	.	A	N	.	.	.	D	.	K	E	.	.	.	V	.	M	.	.	.	.	.	.	.	R	.	.	.	.
Pseudechis australis 499 aa (PA)	-	-	-	-	-	-	-	-	.	.	.	L	.	.	.	.	.	.	V	.	.	.	.	N	.	.	.	.	.	K	D	.	.	.	V	.	.	.	.	.	.	.	.	.	R	.	.	.	I
Naja naja 494 aa (NN)	K	D	D	K	C	R	E	E	.	.	.	L	.	.	.	.	.	.	V	.	.	.	.	V	.	.	.	.	D	R	E	.	.	.	V	.	M	.	.	.	.	.	.	.	R	.	.	.	.
Demansia vestigiata 499 aa (DV)	-	-	-	-	-	-	-	-	N	.	M	L	.	.	.	.	.	.	V	.	.	.	.	N	.	.	.	.	.	Q	E	.	.	.	V	.	.	.	.	.	.	.	.	.	R	.	.	.	.
Micrurus mipartitus 519 aa (MM)	-	-	-	-	-	-	-	-	K	.	.	L	.	.	.	.	.	G	V	.	.	.	.	K	.	.	.	.	K	Q	E	.	.	.	I	.	.	.	.	.	.	.	.	.	R	.	.	.	.
Crotalus tigris 497 aa (CT)	-	-	-	-	-	-	-	-	.	.	.	.	.	.	.	.	.	C	A	.	.	.	.	Q	.	.	.	.	D	R	E	.	.	.	.	.	.	.	.	.	.	.	.	.	.	.	.	.	.
Protobothrops mucrosquamatus 495 aa (PM)	-	-	-	-	-	-	-	-	.	.	.	.	.	.	.	.	.	Y	A	.	.	.	.	K	.	.	.	.	D	R	E	.	.	.	.	.	.	.	.	.	.	.	.	D	.	.	.	.	.
Protobothrops flavoviridis 487 aa (PF)	-	-	-	-	-	-	-	-	.	.	.	.	.	.	.	.	.	.	A	.	.	.	.	.	.	.	.	.	D	K	E	.	.	.	.	.	.	.	.	.	.	.	.	.	.	.	.	.	.
Ovophis okinavensis 497 aa (OO)	-	-	-	-	-	-	-	-	.	.	.	.	.	.	.	.	.	.	A	.	.	.	.	.	.	.	.	P	.	K	E	.	.	.	.	.	.	.	.	.	.	.	.	.	.	.	.	.	.
Protobothrops elegans 487 aa (PE)	-	-	-	-	-	-	-	-	.	.	.	.	.	.	.	.	.	.	A	.	.	.	.	.	.	.	.	.	D	K	E	.	.	.	.	.	.	.	.	.	.	.	.	.	.	.	.	.	.
Gloydius intermedius 485 aa (GI)	-	-	-	-	-	-	-	-	.	.	.	.	.	.	.	.	.	.	A	.	.	.	.	.	.	.	.	.	D	K	E	.	.	.	.	.	.	.	.	.	.	.	.	.	.	.	.	.	.
Gloydius blomhoffii 486 aa (GB)	-	-	-	-	-	-	-	-	.	.	.	.	.	.	.	.	.	.	A	.	.	.	.	.	.	.	.	.	D	K	E	.	.	.	.	.	.	.	.	.	.	.	.	.	.	.	.	.	.
Gloydius halys 486 aa (GH)	-	-	-	-	-	-	-	-	.	.	.	.	.	.	.	.	.	.	A	.	.	.	.	.	.	.	.	.	D	K	E	D	.	.	.	.	.	.	.	.	.	.	.	.	.	.	.	.	.
Lachesis muta 498 aa (LM)	-	-	-	-	-	-	-	-	.	.	.	.	.	.	.	.	.	.	A	.	.	.	.	.	.	.	.	.	D	K	E	.	.	.	.	.	.	.	.	.	.	.	.	.	.	.	.	.	.
Bothriechis schlegelii 495 aa (BS)	-	-	-	-	-	-	-	-	.	.	.	.	.	.	.	.	.	.	A	.	.	.	.	.	.	.	.	.	D	K	E	.	.	.	.	.	.	.	.	.	.	.	.	.	.	.	.	.	.
Daboia russelii 486 aa (DR)	-	-	-	-	-	-	-	-	K	.	.	.	.	.	.	.	.	.	.	.	.	.	.	.	.	H	.	.	V	K	E	.	.	.	.	.	.	.	.	.	.	V	.	.	.	.	.	.	I
Vipera ammodytes ammodytes 484 aa (VAa)	-	-	-	-	-	-	-	-	K	.	.	.	.	.	.	.	.	.	A	.	.	.	.	.	.	H	.	.	S	K	E	.	.	.	.	.	.	.	.	.	.	I	.	.	.	.	.	.	.
Trimeresurus stejnegeri 498 aa (TS)	-	-	-	-	-	-	-	-	E	.	.	.	.	.	.	.	.	.	A	.	.	.	.	.	.	.	.	.	D	.	E	.	.	.	.	.	.	.	.	.	.	.	.	.	.	.	.	.	.
Bothrops jararaca 483 aa (BJa)	-	-	-	-	-	-	-	-	.	.	.	.	.	.	.	.	.	.	A	.	.	.	.	.	.	.	.	.	D	K	E	.	.	.	.	.	.	.	.	.	.	.	.	.	.	.	.	.	.
Bothrops atrox 488 aa (BA)	-	-	-	-	-	-	-	-	.	.	.	.	.	.	.	.	.	.	A	.	.	.	.	K	.	.	.	.	.	K	E	.	.	.	.	.	.	.	.	.	.	.	.	.	.	.	.	.	.
Bothrops pauloensis 485 aa (BPa)	-	-	-	-	-	-	-	-	.	.	.	.	.	.	.	.	K	.	A	.	.	.	.	.	.	.	.	.	D	K	E	.	.	.	.	.	.	.	.	.	.	.	.	.	.	.	.	.	.
Pseudocerastes urarachnoides 486 aa (PU)	-	-	-	-	-	-	-	-	K	.	.	.	.	.	.	.	.	.	.	.	.	.	.	.	.	H	.	.	V	K	E	.	.	.	.	.	.	.	.	.	.	V	.	.	.	.	.	.	.
Bothrops moojeni 484 aa (BMo)	-	-	-	-	-	-	-	-	.	.	.	.	.	.	.	.	.	.	A	.	.	.	.	K	.	.	.	.	.	K	E	.	.	.	.	.	.	.	.	.	.	.	.	.	.	.	.	.	.
Crotalus durissus cumanensis 496 aa (CDc)	-	-	-	-	-	-	-	-	.	.	.	.	.	.	.	.	.	.	V	.	.	.	.	.	.	.	.	-	-	K	K	D	.	.	.	.	.	.	.	.	.	.	.	T	.	.	.	.	.
Crotalus durissus terrificus 498 aa (CDt)	-	-	-	-	-	-	-	-	.	.	.	.	.	.	.	.	.	.	V	.	.	.	.	.	.	.	.	-	-	K	K	D	.	.	.	.	.	.	.	.	.	.	.	T	.	.	.	.	.
Sistrurus catenatus edwardsi 498 aa (SCe)	-	-	-	-	-	-	-	-	.	.	.	.	.	.	.	.	.	.	V	.	.	.	.	.	.	.	.	-	-	K	E	D	.	.	.	.	.	.	.	.	.	.	.	T	.	.	.	.	.
Echis ocellatus 486 aa (EO)	-	-	-	-	-	-	-	-	K	.	.	.	.	.	.	.	Q	L	V	.	.	.	.	.	.	H	.	.	A	K	E	.	.	.	.	.	.	.	.	.	.	I	.	.	.	.	.	.	.
Crotalus adamanteus 498 aa (CA)	-	-	-	-	-	-	-	-	.	.	.	.	.	.	.	.	.	.	V	.	.	.	.	.	.	.	.	-	-	K	K	D	.	.	.	.	.	.	.	.	.	.	.	T	.	.	.	.	.
Bothrops pictus 487 aa (BPi)	-	-	-	-	-	-	-	-	.	.	.	.	.	.	.	.	.	.	A	.	.	.	.	K	.	.	.	.	.	K	E	.	.	.	.	.	.	.	.	.	.	.	.	.	.	.	.	.	.
Bothrops jararacussu 484 aa (Bju)	-	-	-	-	-	-	-	-	.	.	.	.	.	.	.	.	.	.	A	.	.	Q	.	K	.	.	.	.	.	K	E	.	.	.	.	.	.	.	.	.	.	.	.	.	.	.	.	.	.
Cerastes cerastes 497 aa (CC)	-	-	-	-	-	-	-	-	E	.	I	L	.	.	.	.	.	.	V	.	.	.	.	S	.	.	.	.	D	Q	E	.	.	.	.	.	.	.	.	.	.	.	.	.	R	.	.	.	.
Varanus komodoensis 499 aa (VK)	-	-	-	-	-	-	-	-	K	.	.	.	.	.	V	.	.	.	V	.	.	.	A	Q	.	F	.	.	.	.	E	.	.	.	.	.	.	.	.	.	.	.	.	.	G	.	.	.	.
With gaps	161	162	163	164	165	166	167	168	169	170	171	172	173	174	175	176	177	178	179	180	181	182	183	184	185	186	187	188	189	190	191	192	193	194	195	196	197	198	199	200	201	202	203	204	205	206	207	208	209
Without gaps (CR/NK)
Calloselasma rhodostoma 498 aa (CR)	V	G	E	V	K	K	D	P	G	L	L	K	Y	P	V	K	P	S	E	A	G	K	S	A	G	Q	L	Y	E	E	S	L	G	K	V	V	E	E	L	K	R	T	N	C	S	Y	I	L	N
Naja kaouthia 495 aa (NK)	.	W	.	.	.	.	.	.	S	.	.	.	.	.	.	.	.	.	.	E	.	.	.	.	S	.	.	.	Q	.	.	.	T	.	.	I	.	.	.	.	.	.	.	.	.	.	.	.	.
Naja atra 488 aa (NA)	.	W	.	.	.	.	.	.	S	.	.	.	.	.	.	.	.	.	.	E	.	.	.	.	S	.	.	.	Q	.	.	.	R	.	.	I	.	.	.	.	.	.	.	.	.	.	.	.	.
Notechis scutatus 523 aa (NS)	.	W	.	.	.	.	.	.	.	V	F	.	.	.	.	E	.	.	.	E	.	.	.	.	S	.	.	.	R	.	.	.	E	.	.	I	.	.	.	.	.	.	.	.	.	.	.	.	.
Oxyuranus scutellatus scutellatus 499 aa (OSs)	.	W	.	.	.	.	.	.	.	V	F	.	.	.	.	.	.	.	.	E	.	.	.	.	S	.	.	.	R	.	.	.	K	.	.	I	.	.	.	.	.	.	.	.	.	.	.	.	.
Bungarus fasciatus 498 aa (BF)	.	W	.	.	.	.	.	.	.	V	F	.	.	.	.	.	.	.	.	E	.	.	.	.	S	.	.	.	R	.	.	.	K	.	.	I	.	.	.	.	.	.	.	.	.	.	.	.	D
Bungarus multicinctus 499 aa (BM)	.	W	.	.	.	.	.	.	.	V	F	.	.	.	.	.	.	.	.	E	.	.	.	.	S	.	.	.	R	.	.	.	K	.	I	I	.	.	.	.	.	.	.	.	.	.	.	.	D
Pseudechis australis 499 aa (PA)	.	S	.	.	.	.	.	.	.	V	F	.	.	.	.	.	.	.	.	E	.	.	.	.	S	.	.	.	R	.	.	.	Q	.	.	I	.	.	.	.	.	.	.	.	.	.	.	.	.
Naja naja 494 aa (NN)	.	W	.	.	.	.	.	.	S	.	.	.	.	.	.	.	.	.	.	E	.	.	.	.	S	.	.	.	R	.	.	.	R	.	.	I	.	.	.	.	.	.	.	.	.	.	.	.	D
Demansia vestigiata 499 aa (DV)	.	R	.	.	.	E	N	.	S	I	F	P	.	.	.	.	.	.	.	K	.	.	.	.	P	.	.	.	R	D	.	.	Q	.	I	I	.	.	Y	G	.	S	.	.	.	.	.	.	.
Micrurus mipartitus 519 aa (MM)	.	S	.	.	.	.	N	.	D	.	F	E	.	.	.	N	.	.	.	K	.	.	.	.	S	.	.	.	Q	.	.	.	E	.	.	I	D	.	.	.	.	.	.	.	N	H	.	.	.
Crotalus tigris 497 aa (CT)	.	W	.	.	.	.	.	.	.	V	.	.	.	.	.	.	.	.	.	E	.	.	.	.	.	.	.	.	R	.	.	.	Q	.	.	.	.	D	.	.	.	.	.	.	.	.	.	.	.
Protobothrops mucrosquamatus 495 aa (PM)	.	W	.	.	.	.	.	.	.	V	.	.	.	.	.	.	.	.	.	E	.	.	.	.	.	.	.	.	R	.	.	.	R	.	.	.	.	D	.	.	.	.	.	.	.	.	.	.	.
Protobothrops flavoviridis 487 aa (PF)	.	.	.	.	.	.	.	.	.	V	.	.	.	.	.	.	.	.	.	E	.	.	.	.	.	.	.	.	.	.	.	.	R	.	.	E	K	.	.	.	.	.	.	.	.	.	.	.	.
Ovophis okinavensis 497 aa (OO)	.	.	.	.	N	.	.	.	.	.	.	.	.	.	.	.	.	.	.	E	.	.	.	.	.	.	.	.	.	.	.	.	.	.	.	.	.	.	.	.	.	.	.	.	.	.	.	.	.
Protobothrops elegans 487 aa (PE)	.	W	.	.	.	.	.	.	.	V	.	.	.	.	.	.	.	.	.	E	.	.	.	.	.	.	.	F	.	.	.	.	R	.	.	E	K	.	.	.	.	.	.	.	.	.	.	.	.
Gloydius intermedius 485 aa (GI)	.	.	.	.	.	.	.	.	.	V	.	.	.	.	.	.	.	.	.	E	.	.	.	.	.	.	.	.	.	.	.	.	.	.	.	.	.	.	.	.	.	.	.	.	.	.	.	.	.
Gloydius blomhoffii 486 aa (GB)	.	.	.	.	.	.	.	.	.	V	.	.	.	.	.	.	.	.	.	E	.	.	.	.	.	.	.	.	.	.	.	.	.	.	.	.	.	.	.	.	.	.	.	.	.	.	.	.	.
Gloydius halys 486 aa (GH)	.	.	.	.	.	.	.	.	.	V	.	.	.	.	.	.	.	.	.	E	.	.	.	.	.	.	.	.	.	.	.	.	.	.	.	.	.	.	.	.	.	.	.	.	.	.	.	.	.
Lachesis muta 498 aa (LM)	.	.	.	.	.	E	.	.	.	.	.	Q	.	.	.	.	.	.	.	E	.	.	.	.	.	.	.	.	.	.	.	.	.	.	.	A	.	.	.	.	.	.	.	.	.	.	.	.	.
Bothriechis schlegelii 495 aa (BS)	.	.	.	.	.	.	.	.	.	.	.	Q	.	.	.	.	.	.	.	E	.	.	.	.	.	.	.	.	.	.	.	.	.	.	.	.	.	.	.	.	.	.	.	.	.	.	.	.	D
Daboia russelii 486 aa (DR)	.	.	.	.	.	.	.	.	.	.	.	.	.	.	.	.	.	.	.	.	.	.	.	.	.	.	.	.	Q	.	.	.	.	.	A	.	.	.	.	.	.	.	.	.	.	.	.	.	.
Vipera ammodytes ammodytes 484 aa (VAa)	.	.	.	.	N	.	.	.	.	.	.	.	.	.	.	.	.	.	.	E	.	.	.	.	.	.	.	.	.	.	.	.	.	S	A	.	K	D	.	.	.	.	.	.	.	.	.	.	.
Trimeresurus stejnegeri 498 aa (TS)	.	.	.	.	.	.	.	.	.	V	.	.	.	.	.	.	.	.	.	E	.	.	.	.	E	.	.	.	.	.	.	.	R	.	.	E	K	.	.	.	.	.	.	.	.	.	.	.	.
Bothrops jararaca 483 aa (BJa)	.	.	.	.	N	.	.	.	.	V	.	E	.	.	.	.	.	.	.	V	.	.	.	.	.	.	.	.	.	.	.	.	Q	.	A	.	.	.	.	.	.	.	.	.	.	.	M	.	.
Bothrops atrox 488 aa (BA)	.	.	.	.	N	.	.	.	.	V	.	E	.	.	.	.	.	.	.	V	.	.	.	.	.	.	.	.	.	.	.	.	Q	.	A	.	.	.	.	R	.	.	.	.	.	.	M	.	.
Bothrops pauloensis 485 aa (BPa)	.	.	.	.	N	.	.	.	.	V	.	E	.	.	.	.	.	.	.	V	.	.	.	.	.	.	.	.	.	.	.	.	Q	.	A	.	.	.	.	R	.	.	.	.	.	.	M	.	.
Pseudocerastes urarachnoides 486 aa (PU)	.	.	.	.	.	.	.	.	.	.	.	.	.	.	.	.	.	.	.	.	.	.	.	.	.	.	.	.	Q	.	.	.	.	.	A	.	.	.	.	.	.	.	.	.	.	.	.	.	.
Bothrops moojeni 484 aa (BMo)	.	.	.	.	N	.	.	.	.	V	.	E	.	.	.	.	.	.	.	V	.	.	.	.	.	.	.	.	.	.	.	.	Q	.	A	.	.	.	.	R	.	.	.	.	.	.	M	.	.
Crotalus durissus cumanensis 496 aa (CDc)	.	R	.	.	.	N	N	.	.	I	.	E	.	.	.	.	.	.	.	E	.	.	.	.	A	.	.	.	V	.	.	.	R	.	.	.	K	.	.	.	.	.	.	.	K	.	.	.	D
Crotalus durissus terrificus 498 aa (CDt)	.	R	.	.	.	N	N	.	.	I	.	E	.	.	.	.	.	.	.	E	.	.	.	.	A	.	.	.	V	.	.	.	R	.	.	.	K	.	.	.	.	.	.	.	K	.	.	.	D
Sistrurus catenatus edwardsi 498 aa (SCe)	.	Q	.	.	.	N	N	.	.	.	.	.	.	.	.	.	.	.	.	T	.	.	.	.	.	.	.	.	.	.	.	.	R	.	.	.	.	.	.	R	S	.	.	.	K	.	.	.	D
Echis ocellatus 486 aa (EO)	.	.	.	.	.	.	.	.	.	.	.	.	.	.	.	.	.	.	.	.	.	.	.	.	.	.	.	.	Q	.	A	.	.	.	A	.	.	.	.	.	.	.	.	.	.	.	M	.	.
Crotalus adamanteus 498 aa (CA)	.	R	.	.	.	N	N	.	.	.	.	E	.	.	.	.	.	.	.	E	.	.	.	.	A	.	.	.	V	.	.	.	R	.	.	.	.	.	.	R	S	.	.	.	K	.	.	.	D
Bothrops pictus 487 aa (BPi)	.	R	.	.	N	.	.	.	.	V	.	E	.	.	.	.	.	.	.	V	.	.	.	.	.	.	.	.	.	.	.	.	R	.	A	.	.	.	.	R	.	.	.	.	.	.	M	.	.
Bothrops jararacussu 484 aa (Bju)	.	.	.	.	N	.	.	.	.	V	.	D	.	.	.	.	.	.	.	V	.	.	.	.	.	.	.	.	.	.	.	.	Q	.	A	.	.	.	.	R	.	.	.	.	.	.	M	.	.
Cerastes cerastes 497 aa (CC)	.	.	.	.	N	.	.	.	.	V	.	E	.	.	.	.	.	.	.	K	.	.	.	.	P	.	.	.	R	D	.	.	Q	.	I	I	.	.	Y	G	.	S	.	.	.	.	.	.	.
Varanus komodoensis 499 aa (VK)	.	W	.	.	Q	Q	N	.	S	I	.	G	.	E	.	.	.	.	.	E	.	.	T	.	Q	.	.	.	R	D	A	.	R	.	.	A	A	.	V	N	N	.	.	.	T	.	V	.	.
With gaps	241	242	243	244	245	246	247	248	249	250	251	252	253	254	255	256	257	258	259	260	261	262	263	264	265	266	267	268	269	270	271	272	273	274	275	276	277	278	279	280	281	282	283	284	285	286	287	288	289
Without gaps (CR/NK)														223/223				227/227
Calloselasma rhodostoma 498 aa (CR)	D	S	G	Y	Y	V	S	F	I	E	S	L	K	H	D	D	I	F	A	Y	E	K	R	F	D	E	I	V	D	G	M	D	K	L	P	T	A	M	Y	R	D	I	Q	D	K	-	-	V	H
Naja kaouthia 495 aa (NK)	.	.	S	.	H	L	.	.	.	.	.	.	.	S	.	A	L	.	S	.	.	.	.	.	.	.	.	.	G	.	F	.	Q	.	.	I	S	.	.	Q	A	.	A	E	T	-	-	.	.
Naja atra 488 aa (NA)	.	.	S	.	H	L	.	.	M	.	.	.	.	S	.	A	L	.	S	.	.	.	.	.	.	.	.	.	G	.	F	.	Q	.	.	I	S	.	.	Q	A	.	A	E	M	-	-	.	.
Notechis scutatus 523 aa (NS)	.	.	S	.	.	L	.	.	.	.	.	.	.	S	.	.	L	.	S	.	.	.	.	.	.	.	.	.	G	.	F	.	Q	.	.	I	S	.	.	Q	A	.	A	E	M	-	-	.	.
Oxyuranus scutellatus scutellatus 499 aa (OSs)	.	.	S	.	.	L	.	.	.	.	.	.	.	S	.	.	L	.	S	.	.	.	.	.	.	.	.	.	G	.	F	.	Q	.	.	I	S	.	.	Q	A	.	A	E	M	-	-	.	.
Bungarus fasciatus 498 aa (BF)	.	.	S	.	.	L	.	.	.	.	.	.	.	N	.	.	L	.	S	.	.	.	.	.	.	.	.	S	.	.	F	.	Q	.	.	K	S	.	H	Q	A	.	A	E	M	-	-	.	.
Bungarus multicinctus 499 aa (BM)	.	.	S	.	.	L	.	.	.	.	.	.	.	N	.	.	L	.	S	.	.	.	.	.	.	.	.	S	G	.	F	.	Q	.	.	K	S	.	H	Q	.	.	A	E	M	-	-	.	.
Pseudechis australis 499 aa (PA)	.	.	S	.	.	L	.	.	.	.	.	.	.	S	.	.	.	.	S	.	.	.	.	.	.	.	.	.	G	.	F	.	Q	.	.	R	S	.	.	Q	A	.	A	E	.	-	-	.	.
Naja naja 494 aa (NN)	-	-	-	-	-	-	-	-	-	-	.	.	.	N	.	.	L	.	S	.	.	.	.	.	.	.	.	.	G	.	F	.	Q	.	.	L	S	.	.	Q	A	.	A	E	M	-	-	.	.
Demansia vestigiata 499 aa (DV)	G	.	S	.	.	L	.	.	.	.	.	.	.	S	.	.	.	.	S	.	.	N	.	.	.	.	.	.	G	.	F	.	L	.	.	K	.	.	.	K	A	.	E	E	.	-	-	.	.
Micrurus mipartitus 519 aa (MM)	.	.	S	F	.	L	.	.	.	.	.	.	.	S	.	.	.	.	S	.	.	.	.	.	.	.	.	.	G	.	F	.	Q	.	.	I	S	.	.	Q	A	.	A	E	M	-	-	.	.
Crotalus tigris 497 aa (CT)	.	.	.	.	.	L	.	.	.	G	.	.	.	N	.	Y	V	S	S	D	.	.	.	Y	.	.	.	.	G	.	F	.	Q	.	.	I	S	.	.	.	A	.	E	E	.	-	-	.	.
Protobothrops mucrosquamatus 495 aa (PM)	.	.	.	.	.	.	.	.	.	.	.	M	.	-	-	N	V	.	T	F	.	.	.	.	.	.	.	.	G	.	F	.	Q	.	.	I	S	.	C	.	A	.	E	E	R	-	-	M	.
Protobothrops flavoviridis 487 aa (PF)	.	.	.	.	.	.	.	.	.	.	.	M	.	.	.	.	.	.	.	.	.	.	.	.	.	.	.	.	G	.	.	.	Q	.	.	.	S	.	.	Q	A	.	E	E	.	-	-	.	R
Ovophis okinavensis 497 aa (OO)	.	.	.	.	.	.	.	.	.	.	.	.	.	.	.	.	.	.	.	.	.	.	.	.	.	.	.	.	G	.	.	.	Q	.	.	.	C	.	C	.	A	.	E	E	.	-	-	.	.
Protobothrops elegans 487 aa (PE)	.	.	.	F	.	M	.	.	.	.	.	M	.	.	.	.	.	.	.	.	.	.	.	.	.	.	.	.	G	.	.	.	Q	.	.	.	S	.	.	.	A	.	E	E	.	-	-	.	R
Gloydius intermedius 485 aa (GI)	.	.	.	.	.	.	.	.	P	.	.	.	R	.	.	.	.	.	.	.	.	.	.	.	.	.	.	.	G	.	.	.	.	.	.	.	S	.	.	.	A	.	E	E	.	-	-	.	.
Gloydius blomhoffii 486 aa (GB)	.	.	.	.	.	.	.	.	P	.	.	.	R	.	.	.	.	.	.	.	.	.	.	.	.	.	.	.	G	.	.	.	.	.	.	.	S	.	.	.	A	.	E	E	.	-	-	.	.
Gloydius halys 486 aa (GH)	.	.	.	.	.	.	.	.	P	.	.	.	R	.	.	.	.	.	.	.	.	.	.	.	.	.	.	.	G	.	.	.	.	.	.	.	S	.	.	.	A	.	E	E	.	-	-	.	.
Lachesis muta 498 aa (LM)	.	.	.	.	.	.	.	.	.	.	.	.	.	.	.	.	.	.	G	.	.	.	.	.	.	.	.	.	.	.	.	.	.	.	.	.	S	.	.	Q	A	.	K	E	.	-	-	.	R
Bothriechis schlegelii 495 aa (BS)	.	.	.	.	.	.	.	.	.	.	.	.	.	.	.	N	.	.	G	.	.	.	.	.	N	.	.	.	.	.	.	.	.	.	.	.	S	.	.	Q	A	.	E	E	.	-	-	.	R
Daboia russelii 486 aa (DR)	.	.	.	.	.	.	.	.	.	.	.	.	.	.	.	.	.	.	.	.	.	.	.	.	.	.	.	.	G	.	.	.	Q	.	.	.	S	.	.	.	A	.	E	E	S	-	-	.	.
Vipera ammodytes ammodytes 484 aa (VAa)	.	.	.	.	.	.	.	.	.	.	.	.	.	.	.	.	.	.	.	.	.	.	.	.	.	.	.	.	G	.	.	.	Q	.	.	.	S	.	.	.	A	.	E	E	.	-	-	.	K
Trimeresurus stejnegeri 498 aa (TS)	.	A	.	.	.	.	.	.	.	.	.	M	.	.	.	.	.	.	.	.	.	.	.	.	.	.	.	.	.	.	.	.	.	.	.	.	S	.	.	.	A	.	E	E	.	-	-	.	.
Bothrops jararaca 483 aa (BJa)	.	.	.	.	.	.	.	.	.	.	.	.	.	.	.	.	.	.	.	.	.	.	.	.	.	.	.	.	G	.	.	.	.	.	.	.	S	.	.	Q	A	.	.	E	.	-	-	.	R
Bothrops atrox 488 aa (BA)	.	.	.	.	.	.	.	.	.	.	.	.	.	.	.	.	.	.	.	.	.	.	.	.	.	.	.	.	G	.	.	.	.	.	.	.	S	.	.	Q	A	.	.	E	.	-	-	.	.
Bothrops pauloensis 485 aa (BPa)	.	.	.	.	.	.	.	.	.	.	.	.	.	.	.	.	.	.	.	.	.	.	.	.	.	.	.	.	G	.	.	.	.	.	.	.	S	.	.	Q	A	.	.	E	.	-	-	.	R
Pseudocerastes urarachnoides 486 aa (PU)	.	.	.	.	.	.	.	.	.	.	.	.	.	.	.	.	.	.	.	.	.	.	.	.	.	.	.	.	G	.	.	.	Q	.	.	I	S	I	.	.	A	.	E	K	S	-	-	.	R
Bothrops moojeni 484 aa (BMo)	.	.	.	.	.	.	.	.	.	.	.	.	.	.	.	.	.	.	.	.	.	.	.	.	.	.	.	.	G	.	.	.	.	.	.	.	S	.	.	Q	A	.	.	E	.	-	-	.	.
Crotalus durissus cumanensis 496 aa (CDc)	.	.	.	.	.	.	.	.	.	.	.	.	.	.	.	.	.	.	G	.	.	.	.	.	.	.	.	.	G	.	.	.	Q	.	.	.	S	.	.	E	A	.	K	E	.	V	Q	.	.
Crotalus durissus terrificus 498 aa (CDt)	.	.	.	.	.	.	.	.	.	.	.	.	.	.	.	.	.	.	G	.	.	.	.	.	.	.	.	.	G	.	.	.	Q	.	.	.	S	.	.	E	A	.	K	E	.	V	Q	.	.
Sistrurus catenatus edwardsi 498 aa (SCe)	.	.	.	.	.	.	.	.	.	.	.	.	.	.	.	.	.	.	G	.	.	.	.	.	.	.	.	.	G	.	.	.	Q	.	.	.	S	.	.	E	A	.	K	E	.	V	Q	.	.
Echis ocellatus 486 aa (EO)	.	.	.	.	.	.	.	.	V	.	.	M	.	.	.	.	.	.	.	.	.	.	.	.	.	.	.	.	G	.	.	.	Q	.	.	.	S	.	.	.	A	.	E	K	S	-	-	.	L
Crotalus adamanteus 498 aa (CA)	.	.	.	.	.	.	.	.	.	.	.	.	.	.	.	.	.	.	G	.	.	.	.	.	.	.	.	.	G	.	.	.	Q	.	.	.	S	.	.	E	A	.	K	E	.	V	Q	.	.
Bothrops pictus 487 aa (BPi)	.	.	.	.	.	.	.	.	.	.	.	.	.	.	.	.	.	.	.	.	.	.	.	.	.	.	.	.	G	.	.	.	.	.	.	.	S	.	.	Q	A	.	.	E	.	-	-	.	.
Bothrops jararacussu 484 aa (Bju)	.	.	.	.	.	.	.	.	.	.	.	.	.	.	.	.	.	.	.	.	.	.	.	.	.	.	.	.	G	.	.	.	.	.	.	.	S	.	.	Q	A	.	.	E	.	-	-	.	.
Cerastes cerastes 497 aa (CC)	.	.	.	.	.	.	.	.	.	.	.	.	.	P	.	.	.	.	.	.	.	N	.	.	.	.	.	.	G	.	F	.	.	.	.	.	S	.	.	Q	A	.	.	E	.	-	-	.	R
Varanus komodoensis 499 aa (VK)	E	A	.	.	.	L	.	.	.	.	.	M	R	G	.	A	.	.	S	.	T	.	.	.	Y	.	.	.	G	.	F	.	Q	.	.	R	.	I	.	.	T	.	P	E	N	-	-	.	Y
With gaps	321	322	323	324	325	326	327	328	329	330	331	332	333	334	335	336	337	338	339	340	341	342	343	344	345	346	347	348	349	350	351	352	353	354	355	356	357	358	359	360	361	362	363	364	365	366	367	368	369
Without gaps (CR/NK)																																			322/320				326/324
Calloselasma rhodostoma 498 aa (CR)	D	Y	V	I	V	C	T	T	S	R	A	V	R	L	I	K	F	N	P	P	L	L	P	K	K	A	H	A	L	R	S	V	H	Y	R	S	G	T	K	I	F	L	T	C	T	T	K	F	W
Naja kaouthia 495 aa (NK)	.	.	.	.	.	.	S	.	.	.	.	A	.	R	.	Y	.	E	.	.	.	P	.	.	.	.	.	.	.	.	.	I	.	.	.	.	A	.	.	.	.	.	.	.	S	K	.	.	.
Naja atra 488 aa (NA)	.	.	.	.	.	.	S	.	.	.	.	A	.	R	.	Y	.	E	.	.	.	P	.	.	.	.	.	.	.	.	.	I	.	.	.	.	A	.	.	.	.	.	.	.	S	K	.	.	.
Notechis scutatus 523 aa (NS)	.	.	.	.	.	.	S	.	.	.	.	A	.	R	.	Y	.	E	.	.	.	P	.	.	.	.	.	.	.	.	.	I	.	.	.	.	.	.	.	.	.	.	.	.	.	R	.	.	.
Oxyuranus scutellatus scutellatus 499 aa (OSs)	.	.	.	.	.	.	S	S	.	.	.	A	.	R	.	Y	.	E	.	.	.	P	.	.	.	.	.	.	.	.	.	I	.	.	K	.	.	.	.	.	.	.	.	.	S	K	.	.	.
Bungarus fasciatus 498 aa (BF)	.	.	.	.	.	.	A	.	.	.	.	.	.	R	.	S	.	E	.	.	.	P	.	.	.	.	.	.	.	.	.	I	.	.	K	.	A	.	.	.	.	.	.	.	.	R	.	.	.
Bungarus multicinctus 499 aa (BM)	.	.	.	.	.	.	A	.	.	.	.	.	.	R	.	S	.	E	.	.	.	P	S	.	.	.	.	.	.	.	.	I	.	.	K	.	A	.	.	.	.	.	.	.	.	Q	.	.	.
Pseudechis australis 499 aa (PA)	.	.	.	.	.	.	S	.	.	.	.	A	.	R	.	H	.	E	.	.	.	P	.	.	.	.	.	.	.	.	.	I	.	.	.	.	S	.	.	.	.	.	.	.	S	Q	.	.	.
Naja naja 494 aa (NN)	.	.	.	.	.	.	S	.	.	.	.	A	.	R	.	Y	.	E	.	.	.	P	.	.	.	.	.	.	.	.	.	I	.	.	K	.	A	.	.	.	.	.	.	.	S	K	.	.	.
Demansia vestigiata 499 aa (DV)	.	.	.	.	.	.	S	.	.	.	.	A	.	R	.	Y	.	E	.	.	.	P	.	E	.	.	.	.	.	Q	.	I	.	.	.	.	A	.	.	.	.	.	.	.	.	K	.	.	.
Micrurus mipartitus 519 aa (MM)	.	.	.	.	.	.	S	.	.	.	.	A	.	H	.	R	.	Q	.	.	.	P	T	N	.	.	R	.	.	.	.	I	.	.	.	.	A	I	.	.	.	.	.	.	.	K	R	.	.
Crotalus tigris 497 aa (CT)	.	.	.	.	.	.	S	.	.	.	.	T	.	R	.	.	.	E	.	.	.	P	.	.	.	.	.	.	.	.	.	.	.	F	K	.	.	.	.	.	.	.	.	.	.	K	.	.	.
Protobothrops mucrosquamatus 495 aa (PM)	.	.	.	.	.	.	S	.	.	.	.	T	.	R	.	.	.	E	.	.	.	P	.	.	.	.	.	.	.	.	.	.	.	.	K	.	.	.	.	.	.	.	.	.	.	K	.	.	.
Protobothrops flavoviridis 487 aa (PF)	.	.	.	.	.	.	.	.	.	.	.	A	.	R	.	N	.	R	.	.	.	P	.	.	.	.	.	.	.	.	.	.	.	.	.	.	.	.	.	.	.	.	.	.	.	K	.	.	.
Ovophis okinavensis 497 aa (OO)	.	.	.	.	.	.	.	.	.	.	.	T	.	R	.	.	.	E	.	.	.	P	.	.	.	.	.	.	.	.	.	.	.	.	.	.	.	.	.	.	.	.	.	.	.	K	.	.	.
Protobothrops elegans 487 aa (PE)	.	.	.	.	.	.	.	.	.	.	.	A	.	R	.	N	.	R	.	.	.	P	.	.	.	.	.	.	.	.	.	.	.	.	.	.	.	.	.	.	.	.	.	.	N	K	.	.	.
Gloydius intermedius 485 aa (GI)	.	.	.	.	.	.	.	.	.	.	.	T	.	R	.	.	.	E	.	.	.	P	.	.	.	.	.	.	.	.	.	.	.	.	.	.	.	.	.	.	.	.	.	.	.	K	.	.	.
Gloydius blomhoffii 486 aa (GB)	.	.	.	.	.	.	.	.	.	.	.	T	.	R	.	.	.	E	.	.	.	P	.	.	.	.	.	.	.	.	.	.	.	.	.	.	.	.	.	.	.	.	.	.	.	K	.	.	.
Gloydius halys 486 aa (GH)	.	.	.	.	.	.	.	.	.	.	.	T	.	R	.	.	.	E	.	.	.	P	.	.	.	.	.	.	.	.	.	.	.	.	.	.	.	.	.	.	.	.	.	.	.	K	.	.	.
Lachesis muta 498 aa (LM)	.	.	.	.	.	.	.	.	.	.	.	T	.	R	.	T	.	E	.	.	.	P	.	.	.	.	.	.	.	.	.	.	.	.	.	.	.	.	.	.	.	.	.	.	.	K	.	.	.
Bothriechis schlegelii 495 aa (BS)	.	.	.	.	.	.	.	.	.	.	.	A	.	R	.	T	.	E	.	.	.	P	.	.	.	.	.	.	.	.	.	.	.	.	.	.	.	.	.	.	.	.	.	.	.	K	.	.	.
Daboia russelii 486 aa (DR)	.	.	.	.	.	.	.	.	.	.	.	A	.	R	.	T	.	K	.	.	.	P	.	.	.	.	.	.	.	.	.	.	.	.	.	.	.	.	.	.	.	.	.	.	.	K	.	.	.
Vipera ammodytes ammodytes 484 aa (VAa)	.	.	.	.	.	.	.	.	.	.	.	A	.	R	.	Q	.	E	.	.	.	P	.	.	.	Q	.	.	.	.	.	.	.	.	.	.	.	.	.	.	.	.	.	.	S	S	.	.	.
Trimeresurus stejnegeri 498 aa (TS)	.	.	.	.	.	.	.	.	.	.	.	A	.	R	.	.	.	E	.	.	.	P	L	.	.	.	.	.	.	.	.	.	.	.	.	.	.	.	.	.	.	.	.	.	.	K	.	.	R
Bothrops jararaca 483 aa (BJa)	.	.	.	.	.	.	.	.	.	.	.	A	.	R	.	.	.	E	.	.	.	P	.	.	.	.	.	.	.	.	.	.	.	.	.	.	.	.	.	.	.	.	.	.	.	K	.	.	.
Bothrops atrox 488 aa (BA)	.	.	.	.	.	.	.	.	.	.	.	A	.	R	.	.	.	E	.	.	.	P	.	.	.	.	.	.	.	.	.	.	.	.	.	.	.	.	.	.	.	.	.	.	.	K	.	.	.
Bothrops pauloensis 485 aa (BPa)	.	.	.	.	.	.	.	.	.	.	.	A	.	R	.	.	.	E	.	.	.	P	.	.	.	.	.	.	.	.	.	.	.	.	.	.	.	.	.	.	.	.	.	.	.	K	.	.	.
Pseudocerastes urarachnoides 486 aa (PU)	.	.	.	.	.	.	.	.	.	.	.	A	.	R	.	N	.	K	.	.	.	P	.	N	.	.	.	.	.	.	.	.	.	.	.	.	.	.	.	.	.	.	.	.	.	K	.	.	.
Bothrops moojeni 484 aa (BMo)	.	.	.	.	.	.	.	.	.	.	.	A	.	R	.	.	.	E	.	.	.	P	.	.	.	.	.	.	.	.	.	.	.	.	.	.	.	.	.	.	.	.	.	.	.	K	.	.	.
Crotalus durissus cumanensis 496 aa (CDc)	.	.	.	.	.	.	.	.	.	.	.	A	.	R	.	.	.	E	.	.	.	P	.	.	.	.	.	.	.	.	.	.	.	.	.	.	.	.	.	.	.	.	.	.	K	R	.	.	.
Crotalus durissus terrificus 498 aa (CDt)	.	.	.	.	.	.	.	.	.	.	.	A	.	R	.	.	.	E	.	.	.	P	.	.	.	.	.	.	.	.	.	.	.	.	.	.	.	.	.	.	.	.	.	.	K	R	.	.	.
Sistrurus catenatus edwardsi 498 aa (SCe)	.	.	.	.	.	.	.	.	.	.	.	A	.	R	.	.	.	E	.	.	.	P	.	.	.	.	.	.	.	.	.	.	.	.	.	.	.	.	.	.	.	.	.	.	.	K	.	.	.
Echis ocellatus 486 aa (EO)	.	.	.	.	.	.	.	.	.	.	.	A	.	R	.	N	.	K	.	.	.	P	.	.	.	.	.	.	.	.	.	.	.	.	.	.	A	.	.	.	.	.	.	.	.	K	.	.	.
Crotalus adamanteus 498 aa (CA)	.	.	.	.	.	.	.	.	.	.	.	A	.	R	.	.	.	E	.	.	.	P	.	.	.	.	.	.	.	.	.	.	.	.	.	.	.	.	.	.	.	.	.	.	.	K	.	.	.
Bothrops pictus 487 aa (BPi)	.	.	.	.	.	.	.	.	.	.	.	A	.	R	.	T	.	E	.	.	.	P	.	.	.	.	.	.	.	L	.	.	.	.	.	.	.	.	.	.	.	.	.	.	.	K	.	.	.
Bothrops jararacussu 484 aa (Bju)	.	.	.	.	.	.	.	.	.	.	.	A	.	R	.	.	.	E	.	.	.	P	.	.	.	.	.	.	.	.	.	.	.	.	.	.	.	.	.	.	.	.	.	.	.	K	.	.	.
Cerastes cerastes 497 aa (CC)	.	.	.	.	.	.	.	.	.	G	.	A	.	R	.	.	.	E	.	.	.	P	L	.	.	.	.	.	.	.	.	.	.	.	.	.	.	.	.	.	.	.	.	.	.	K	.	.	.
Varanus komodoensis 499 aa (VK)	.	.	A	.	.	T	S	.	A	.	.	T	.	R	.	H	.	E	.	.	.	S	.	N	.	I	.	.	.	.	V	I	.	.	.	.	A	.	.	V	.	.	A	.	.	E	.	.	.
With gaps	401	402	403	404	405	406	407	408	409	410	411	412	413	414	415	416	417	418	419	420	421	422	423	424	425	426	427	428	429	430	431	432	433	434	435	436	437	438	439	440	441	442	443	444	445	446	447	448	449
Without gaps (CR/NK)						372/370		374/372
Calloselasma rhodostoma 498 aa (CR)	V	I	I	A	-	Y	G	I	G	D	D	A	N	F	F	Q	A	L	D	F	K	D	C	A	D	I	V	F	N	D	L	S	L	I	H	Q	L	P	K	K	D	I	Q	S	F	C	Y	P	S
Naja kaouthia 495 aa (NK)	.	.	M	.	-	.	V	L	A	.	.	S	D	.	.	.	.	.	.	T	.	T	.	.	.	.	.	I	.	.	.	.	.	.	.	D	.	.	.	R	E	.	.	A	L	.	.	.	.
Naja atra 488 aa (NA)	.	.	M	.	-	.	V	L	A	.	.	S	D	.	.	.	.	.	.	T	.	T	.	.	.	.	.	I	.	.	.	.	.	.	.	D	.	.	.	R	E	.	.	A	L	.	.	.	.
Notechis scutatus 523 aa (NS)	.	.	V	.	-	.	T	L	A	.	.	.	D	.	.	.	.	.	.	I	.	T	S	.	.	.	.	I	.	.	.	.	.	.	.	.	.	.	.	E	E	.	.	A	L	.	.	.	.
Oxyuranus scutellatus scutellatus 499 aa (OSs)	.	.	V	.	-	.	T	.	S	.	.	.	D	.	.	.	S	.	.	I	.	T	S	.	.	.	.	I	.	.	.	.	.	.	.	.	.	.	.	.	E	.	.	A	L	.	.	.	.
Bungarus fasciatus 498 aa (BF)	.	.	V	.	-	.	V	L	A	.	.	S	D	.	.	.	.	.	.	I	.	T	S	.	.	.	.	I	.	.	.	.	.	.	.	.	.	.	.	N	E	.	.	A	L	.	.	.	.
Bungarus multicinctus 499 aa (BM)	.	.	V	.	-	.	V	L	A	.	.	S	D	.	.	.	.	.	.	I	.	T	S	.	.	.	.	I	.	.	.	.	.	.	.	.	.	.	.	N	E	.	.	A	L	.	.	.	.
Pseudechis australis 499 aa (PA)	.	.	V	.	-	.	T	L	A	.	.	T	D	.	.	.	.	.	.	I	E	T	S	.	.	.	.	I	.	.	.	.	.	.	.	.	.	.	.	E	Q	.	.	A	L	.	.	.	.
Naja naja 494 aa (NN)	.	.	V	.	-	.	V	L	A	.	.	.	D	.	.	.	.	.	.	T	.	T	.	.	.	.	.	I	.	.	.	.	.	.	.	D	.	.	.	R	E	.	.	A	L	.	.	.	.
Demansia vestigiata 499 aa (DV)	.	L	V	I	-	.	T	.	A	.	.	.	D	.	.	L	.	.	.	N	.	T	I	.	.	.	.	I	H	.	.	.	.	.	.	.	.	.	.	E	K	.	R	D	L	.	.	V	.
Micrurus mipartitus 519 aa (MM)	.	.	M	.	-	.	V	L	A	.	.	.	K	.	.	.	P	H	.	L	.	T	N	.	.	.	.	I	.	.	.	.	.	.	.	.	.	.	.	E	E	.	.	A	L	.	R	.	.
Crotalus tigris 497 aa (CT)	.	.	.	.	-	.	V	L	.	.	.	.	K	.	.	.	.	.	.	.	.	.	.	.	.	.	.	I	.	.	.	.	.	.	.	.	.	.	.	.	.	.	.	A	.	.	.	.	.
Protobothrops mucrosquamatus 495 aa (PM)	.	.	.	.	-	.	V	L	A	.	.	.	K	.	.	.	.	.	.	.	.	.	.	G	.	.	.	I	.	.	.	.	.	.	.	.	.	.	R	E	E	.	.	A	.	.	.	.	.
Protobothrops flavoviridis 487 aa (PF)	.	.	.	.	-	.	.	.	.	.	.	.	.	.	.	.	.	.	.	.	.	S	.	.	.	.	.	M	.	.	.	.	.	.	.	.	.	.	.	.	.	.	.	A	.	.	.	.	.
Ovophis okinavensis 497 aa (OO)	.	.	.	.	-	.	.	.	.	.	.	.	.	.	.	.	.	.	.	.	.	.	.	.	.	.	.	I	.	.	.	.	.	.	.	.	.	S	R	E	E	.	.	A	.	.	.	.	.
Protobothrops elegans 487 aa (PE)	.	.	.	.	-	.	.	.	.	.	.	.	.	.	.	.	.	.	.	.	.	N	.	.	.	.	.	M	.	.	.	.	.	.	.	.	.	.	.	.	.	.	.	A	.	.	.	.	.
Gloydius intermedius 485 aa (GI)	.	.	.	.	-	.	.	.	.	.	.	.	.	.	.	.	.	.	.	.	.	.	.	.	.	.	.	I	.	.	.	.	.	.	.	.	.	.	R	E	E	.	.	T	.	.	.	.	.
Gloydius blomhoffii 486 aa (GB)	.	.	.	.	-	.	.	.	.	.	.	.	.	.	.	.	.	.	.	.	.	.	.	.	.	.	.	I	.	.	.	.	.	.	.	.	.	.	R	E	E	.	.	T	.	.	.	.	.
Gloydius halys 486 aa (GH)	.	.	.	.	-	.	.	.	.	.	.	.	.	.	.	.	.	.	.	.	.	.	.	.	.	.	.	I	.	.	.	.	.	.	.	.	.	.	R	E	E	.	.	T	.	.	.	.	.
Lachesis muta 498 aa (LM)	.	.	.	.	-	.	.	.	.	.	.	.	.	.	.	.	.	.	.	.	.	.	.	G	.	.	.	I	.	.	.	.	.	.	.	.	.	.	.	.	.	.	.	T	.	.	.	.	.
Bothriechis schlegelii 495 aa (BS)	.	.	M	.	-	.	.	.	.	.	.	.	.	.	.	.	.	.	.	H	.	.	.	G	.	T	.	I	.	.	.	.	.	.	.	.	.	T	.	E	E	.	.	.	.	.	.	L	.
Daboia russelii 486 aa (DR)	.	.	.	.	-	.	.	.	.	.	.	.	.	.	.	.	.	.	N	L	N	E	.	.	.	.	.	.	.	.	.	.	S	.	.	.	.	.	.	.	.	L	.	T	.	.	.	.	.
Vipera ammodytes ammodytes 484 aa (VAa)	.	.	.	.	-	.	.	.	.	.	.	.	.	.	.	.	.	.	K	.	.	.	.	.	.	.	.	.	.	.	.	.	.	.	.	.	.	.	.	E	E	.	.	.	.	.	.	.	.
Trimeresurus stejnegeri 498 aa (TS)	.	.	.	.	-	.	.	.	.	.	.	.	.	.	.	.	.	.	.	L	.	.	.	G	.	.	.	I	.	.	.	.	.	.	.	.	.	.	R	E	E	.	.	T	.	.	.	.	.
Bothrops jararaca 483 aa (BJa)	.	.	.	.	-	.	.	.	.	.	.	.	.	.	.	.	.	.	.	.	E	.	.	G	.	.	.	I	.	.	.	.	.	.	.	.	.	.	.	E	E	.	.	A	.	.	R	.	.
Bothrops atrox 488 aa (BA)	.	.	.	.	-	.	.	.	.	.	.	.	.	Y	.	.	.	.	.	.	E	.	.	G	.	.	.	I	.	.	.	.	.	.	.	.	.	.	.	E	E	.	.	A	I	.	R	.	.
Bothrops pauloensis 485 aa (BPa)	.	.	.	.	-	.	.	.	.	.	.	.	.	.	.	.	.	.	.	.	.	.	.	G	.	.	.	I	.	.	.	.	.	.	.	.	.	.	.	E	E	.	.	A	.	.	R	.	.
Pseudocerastes urarachnoides 486 aa (PU)	.	.	.	.	-	.	.	.	.	.	.	.	.	.	.	.	.	.	N	L	.	E	.	.	.	.	.	Y	.	.	.	.	S	.	.	.	.	.	.	.	.	.	.	T	.	.	S	.	.
Bothrops moojeni 484 aa (BMo)	.	.	.	.	-	.	.	.	.	.	.	.	.	Y	.	.	.	.	.	.	E	.	.	G	.	.	.	I	.	.	.	.	.	.	.	.	.	.	.	E	E	.	.	A	I	.	R	.	.
Crotalus durissus cumanensis 496 aa (CDc)	.	.	.	.	-	.	.	.	.	.	.	.	.	.	.	.	.	.	.	.	.	.	.	.	.	.	.	I	.	.	.	.	.	.	.	.	.	.	.	E	.	.	.	T	.	.	R	.	.
Crotalus durissus terrificus 498 aa (CDt)	.	.	.	.	-	.	.	.	.	.	.	.	.	.	.	.	.	.	.	.	.	.	.	.	.	.	.	I	.	.	.	.	.	.	.	.	.	.	.	E	.	.	.	T	.	.	R	.	.
Sistrurus catenatus edwardsi 498 aa (SCe)	.	.	.	.	-	.	.	.	.	.	.	.	.	.	.	.	.	.	.	.	.	.	.	.	.	.	.	I	.	.	.	.	.	.	.	.	.	.	.	E	.	.	.	T	.	.	H	.	.
Echis ocellatus 486 aa (EO)	.	.	.	.	-	.	.	.	.	.	.	S	.	.	.	L	S	.	T	L	N	E	.	.	.	.	.	.	S	.	.	.	S	.	.	.	.	.	.	N	.	.	.	K	.	.	N	.	.
Crotalus adamanteus 498 aa (CA)	.	.	.	.	-	.	.	.	.	.	.	.	.	.	.	.	.	.	.	.	.	.	.	.	.	.	.	I	.	.	.	.	.	.	.	E	.	.	.	E	.	.	.	T	.	.	H	.	.
Bothrops pictus 487 aa (BPi)	.	.	.	.	-	.	.	.	.	.	.	.	.	Y	.	.	.	.	.	.	E	.	.	G	.	.	.	I	.	.	.	.	.	.	.	.	.	.	.	E	E	.	.	A	I	.	R	.	.
Bothrops jararacussu 484 aa (Bju)	.	.	.	.	-	.	.	.	.	.	.	.	.	Y	.	E	.	.	.	.	E	.	.	G	.	.	.	I	.	.	.	.	.	.	.	.	.	.	.	E	E	.	.	A	I	.	R	.	.
Cerastes cerastes 497 aa (CC)	.	L	V	I	-	F	T	.	A	.	.	.	D	.	.	L	.	.	.	N	.	T	I	.	.	.	.	I	H	.	.	.	.	.	.	.	.	.	.	E	K	.	R	D	L	.	.	V	.
Varanus komodoensis 499 aa (VK)	.	L	L	.	S	.	V	Q	S	.	.	S	R	.	.	V	S	.	S	H	D	.	V	V	.	.	I	M	D	.	.	.	A	.	.	.	.	.	.	S	E	.	.	R	L	.	R	S	.
With gaps	481	482	483	484	485	486	487	488	489	490	491	492	493	494	495	496	497	498	499	500	501	502	503	504	505	506	507	508	509	510	511	512	513	514	515	516	517	518	519	520	521	522	523	524	525	526	527	528	529
Without gaps (CR/NK)																																							464/461	465/462
Calloselasma rhodostoma 498 aa (CR)	A	S	Q	G	R	I	Y	F	A	G	E	Y	T	A	Q	A	H	-	-	-	-	-	-	-	-	-	-	-	-	-	-	-	-	-	-	-	-	-	G	W	I	D	S	T	I	K	S	G	L
Naja kaouthia 495 aa (NK)	.	P	V	.	.	.	H	.	.	.	.	.	.	G	R	F	.	-	-	-	-	-	-	-	-	-	-	-	-	-	-	-	-	-	-	-	-	-	.	.	.	.	.	.	.	M	T	.	.
Naja atra 488 aa (NA)	.	P	V	.	.	.	H	.	.	.	.	.	.	G	R	F	.	-	-	-	-	-	-	-	-	-	-	-	-	-	-	-	-	-	-	-	-	-	.	.	.	.	.	.	.	M	T	.	.
Notechis scutatus 523 aa (NS)	.	P	V	.	.	.	.	.	.	.	.	.	.	.	R	V	.	-	-	-	-	-	-	-	-	-	-	-	-	-	-	-	-	-	-	-	-	-	.	.	L	.	N	.	.	.	.	.	.
Oxyuranus scutellatus scutellatus 499 aa (OSs)	.	P	V	.	.	.	.	.	.	.	.	.	.	.	R	V	.	-	-	-	-	-	-	-	-	-	-	-	-	-	-	-	-	-	-	-	-	-	.	.	L	.	.	.	.	.	.	.	.
Bungarus fasciatus 498 aa (BF)	.	P	V	.	.	.	.	.	.	.	.	.	.	.	T	V	.	-	-	-	-	-	-	-	-	-	-	-	-	-	-	-	-	-	-	-	-	-	.	.	L	.	.	.	.	.	.	.	.
Bungarus multicinctus 499 aa (BM)	.	P	V	.	.	.	.	.	.	.	.	.	.	.	R	V	.	-	-	-	-	-	-	-	-	-	-	-	-	-	-	-	-	-	-	-	-	-	.	.	L	.	.	.	.	.	.	.	.
Pseudechis australis 499 aa (PA)	.	P	V	.	.	.	.	.	.	.	.	.	.	.	S	V	.	-	-	-	-	-	-	-	-	-	-	-	-	-	-	-	-	-	-	-	-	-	.	.	L	.	.	.	.	.	.	.	.
Naja naja 494 aa (NN)	S	P	V	.	.	.	H	.	.	.	.	.	.	G	R	V	.	-	-	-	-	-	-	-	-	-	-	-	-	-	-	-	-	-	-	-	-	-	.	.	.	.	.	.	.	I	T	.	.
Demansia vestigiata 499 aa (DV)	.	P	V	.	.	.	.	.	.	.	.	.	.	.	R	.	.	-	-	-	-	-	-	-	-	-	-	-	-	-	-	-	-	-	-	-	-	-	.	.	.	.	.	.	.	.	.	.	.
Micrurus mipartitus 519 aa (MM)	.	P	V	.	.	.	H	.	.	.	.	.	.	.	K	H	.	G	W	I	D	S	T	I	K	S	G	L	R	A	A	R	D	V	N	R	A	H	.	.	.	.	G	.	.	.	.	.	.
Crotalus tigris 497 aa (CT)	T	P	V	.	.	.	F	.	.	.	.	H	.	.	.	F	.	-	-	-	-	-	-	-	-	-	-	-	-	-	-	-	-	-	-	-	-	-	.	.	.	.	G	.	.	.	.	.	.
Protobothrops mucrosquamatus 495 aa (PM)	T	.	V	D	.	.	L	.	.	.	.	H	.	.	H	.	.	-	-	-	-	-	-	-	-	-	-	-	-	-	-	-	-	-	-	-	-	-	.	.	.	.	G	.	.	.	.	.	.
Protobothrops flavoviridis 487 aa (PF)	.	P	V	.	.	.	F	.	.	.	.	.	.	.	H	.	.	-	-	-	-	-	-	-	-	-	-	-	-	-	-	-	-	-	-	-	-	-	.	.	.	.	.	.	.	.	.	.	.
Ovophis okinavensis 497 aa (OO)	.	P	V	.	K	V	F	.	.	.	.	.	.	.	.	.	.	-	-	-	-	-	-	-	-	-	-	-	-	-	-	-	-	-	-	-	-	-	.	.	.	.	.	.	.	.	.	.	.
Protobothrops elegans 487 aa (PE)	.	P	V	.	.	.	F	.	.	.	.	.	.	.	H	.	.	-	-	-	-	-	-	-	-	-	-	-	-	-	-	-	-	-	-	-	-	-	.	.	.	.	.	.	.	.	.	.	.
Gloydius intermedius 485 aa (GI)	.	.	I	D	.	.	.	.	.	.	.	H	.	.	E	.	.	-	-	-	-	-	-	-	-	-	-	-	-	-	-	-	-	-	-	-	-	-	.	.	.	.	.	.	.	.	.	.	.
Gloydius blomhoffii 486 aa (GB)	.	.	V	D	.	.	.	.	.	.	.	H	.	.	E	.	.	-	-	-	-	-	-	-	-	-	-	-	-	-	-	-	-	-	-	-	-	-	.	.	.	.	.	.	.	.	.	.	.
Gloydius halys 486 aa (GH)	.	.	V	D	.	.	.	.	.	.	.	H	.	.	E	.	.	-	-	-	-	-	-	-	-	-	-	-	-	-	-	-	-	-	-	-	-	-	.	.	.	.	.	.	.	.	.	.	.
Lachesis muta 498 aa (LM)	.	P	F	K	.	.	.	.	.	.	.	.	.	.	.	F	.	-	-	-	-	-	-	-	-	-	-	-	-	-	-	-	-	-	-	-	-	-	.	.	.	.	.	.	.	.	.	.	.
Bothriechis schlegelii 495 aa (BS)	.	P	F	K	.	.	.	.	.	.	.	.	.	.	.	F	.	-	-	-	-	-	-	-	-	-	-	-	-	-	-	-	-	-	-	-	-	-	.	.	.	.	.	.	.	.	.	.	.
Daboia russelii 486 aa (DR)	.	P	V	.	.	.	F	.	.	.	.	.	.	.	N	.	.	-	-	-	-	-	-	-	-	-	-	-	-	-	-	-	-	-	-	-	-	-	.	.	.	.	.	.	.	.	.	.	.
Vipera ammodytes ammodytes 484 aa (VAa)	.	P	.	.	.	.	F	.	.	.	.	.	.	.	E	.	.	-	-	-	-	-	-	-	-	-	-	-	-	-	-	-	-	-	-	-	-	-	.	.	.	.	.	.	.	.	.	.	.
Trimeresurus stejnegeri 498 aa (TS)	S	H	V	D	.	.	.	.	.	.	.	.	.	.	H	.	.	-	-	-	-	-	-	-	-	-	-	-	-	-	-	-	-	-	-	-	-	-	.	.	.	.	.	S	.	.	.	.	.
Bothrops jararaca 483 aa (BJa)	.	P	V	D	.	.	.	.	.	.	.	.	.	.	.	.	.	-	-	-	-	-	-	-	-	-	-	-	-	-	-	-	-	-	-	-	-	-	.	.	.	.	.	.	.	.	.	.	.
Bothrops atrox 488 aa (BA)	.	P	V	D	.	.	.	.	.	.	.	.	.	.	.	.	.	-	-	-	-	-	-	-	-	-	-	-	-	-	-	-	-	-	-	-	-	-	.	.	.	.	.	.	.	.	.	.	.
Bothrops pauloensis 485 aa (BPa)	.	P	V	D	.	.	.	.	.	.	.	.	.	.	.	.	.	-	-	-	-	-	-	-	-	-	-	-	-	-	-	-	-	-	-	-	-	-	.	.	.	.	.	.	.	.	.	.	.
Pseudocerastes urarachnoides 486 aa (PU)	.	P	V	.	.	.	F	.	.	.	.	.	.	.	N	.	.	-	-	-	-	-	-	-	-	-	-	-	-	-	-	-	-	-	-	-	-	-	.	.	.	.	.	.	.	.	.	.	.
Bothrops moojeni 484 aa (BMo)	.	P	V	D	.	.	.	.	.	.	.	.	.	.	.	.	.	-	-	-	-	-	-	-	-	-	-	-	-	-	-	-	-	-	-	-	-	-	.	.	.	.	.	.	.	.	.	.	.
Crotalus durissus cumanensis 496 aa (CDc)	.	P	F	K	.	.	.	.	.	.	.	.	.	.	.	F	.	-	-	-	-	-	-	-	-	-	-	-	-	-	-	-	-	-	-	-	-	-	.	.	.	.	.	.	.	.	.	.	.
Crotalus durissus terrificus 498 aa (CDt)	.	P	F	K	.	.	.	.	.	.	.	.	.	.	.	F	.	-	-	-	-	-	-	-	-	-	-	-	-	-	-	-	-	-	-	-	-	-	.	.	.	.	.	.	.	.	.	.	.
Sistrurus catenatus edwardsi 498 aa (SCe)	.	P	F	N	.	.	.	.	.	.	.	.	.	.	.	F	.	-	-	-	-	-	-	-	-	-	-	-	-	-	-	-	-	-	-	-	-	-	.	.	.	.	.	.	.	.	.	.	.
Echis ocellatus 486 aa (EO)	.	P	A	.	.	V	.	.	.	.	.	.	.	.	N	.	.	-	-	-	-	-	-	-	-	-	-	-	-	-	-	-	-	-	-	-	-	-	.	.	.	.	.	.	.	.	.	.	.
Crotalus adamanteus 498 aa (CA)	.	P	F	K	.	.	.	.	.	.	.	.	.	.	.	F	.	-	-	-	-	-	-	-	-	-	-	-	-	-	-	-	-	-	-	-	-	-	.	.	.	.	.	.	.	.	.	.	.
Bothrops pictus 487 aa (BPi)	.	P	V	D	.	.	.	.	.	.	.	.	.	.	.	.	.	-	-	-	-	-	-	-	-	-	-	-	-	-	-	-	-	-	-	-	-	-	.	.	.	.	.	.	.	.	.	.	.
Bothrops jararacussu 484 aa (Bju)	.	P	V	D	.	.	.	.	.	.	.	.	.	.	.	.	.	-	-	-	-	-	-	-	-	-	-	-	-	-	-	-	-	-	-	-	-	-	.	.	.	A	.	.	.	.	.	.	-
Cerastes cerastes 497 aa (CC)	.	P	V	D	.	.	.	.	.	.	.	.	.	.	.	.	.	-	-	-	-	-	-	-	-	-	-	-	-	-	-	-	-	-	-	-	-	-	.	.	.	.	.	.	.	.	.	.	.
Varanus komodoensis 499 aa (VK)	M	P	E	.	.	.	H	.	.	.	.	H	.	.	K	L	.	-	-	-	-	-	-	-	-	-	-	-	-	-	-	-	-	-	-	-	-	-	.	.	L	.	T	.	.	.	.	.	.
With gaps	561	562	563	564	565	566	567	568	569	570	571	572	573	574	575	576	577	578	579
Without gaps (CR/NK)
Calloselasma rhodostoma 498 aa (CR)	-	-	-	-	-	-	-	-	-	-	-	-	-	-	-	-	-	-	-
Naja kaouthia 495 aa (NK)	-	-	-	-	-	-	-	-	-	-	-	-	-	-	-	-	-	-	-
Naja atra 488 aa (NA)	-	-	-	-	-	-	-	-	-	-	-	-	-	-	-	-	-	-	-
Notechis scutatus 523 aa (NS)	K	E	N	Y	K	Q	P	L	S	P	F	W	Q	L	L	G	F	S	D
Oxyuranus scutellatus scutellatus 499 aa (OSs)	-	-	-	-	-	-	-	-	-	-	-	-	-	-	-	-	-	-	-
Bungarus fasciatus 498 aa (BF)	-	-	-	-	-	-	-	-	-	-	-	-	-	-	-	-	-	-	-
Bungarus multicinctus 499 aa (BM)	-	-	-	-	-	-	-	-	-	-	-	-	-	-	-	-	-	-	-
Pseudechis australis 499 aa (PA)	-	-	-	-	-	-	-	-	-	-	-	-	-	-	-	-	-	-	-
Naja naja 494 aa (NN)	-	-	-	-	-	-	-	-	-	-	-	-	-	-	-	-	-	-	-
Demansia vestigiata 499 aa (DV)	-	-	-	-	-	-	-	-	-	-	-	-	-	-	-	-	-	-	-
Micrurus mipartitus 519 aa (MM)	-	-	-	-	-	-	-	-	-	-	-	-	-	-	-	-	-	-	-
Crotalus tigris 497 aa (CT)	-	-	-	-	-	-	-	-	-	-	-	-	-	-	-	-	-	-	-
Protobothrops mucrosquamatus 495 aa (PM)	-	-	-	-	-	-	-	-	-	-	-	-	-	-	-	-	-	-	-
Protobothrops flavoviridis 487 aa (PF)	-	-	-	-	-	-	-	-	-	-	-	-	-	-	-	-	-	-	-
Ovophis okinavensis 497 aa (OO)	-	-	-	-	-	-	-	-	-	-	-	-	-	-	-	-	-	-	-
Protobothrops elegans 487 aa (PE)	-	-	-	-	-	-	-	-	-	-	-	-	-	-	-	-	-	-	-
Gloydius intermedius 485 aa (GI)	-	-	-	-	-	-	-	-	-	-	-	-	-	-	-	-	-	-	-
Gloydius blomhoffii 486 aa (GB)	-	-	-	-	-	-	-	-	-	-	-	-	-	-	-	-	-	-	-
Gloydius halys 486 aa (GH)	-	-	-	-	-	-	-	-	-	-	-	-	-	-	-	-	-	-	-
Lachesis muta 498 aa (LM)	-	-	-	-	-	-	-	-	-	-	-	-	-	-	-	-	-	-	-
Bothriechis schlegelii 495 aa (BS)	-	-	-	-	-	-	-	-	-	-	-	-	-	-	-	-	-	-	-
Daboia russelii 486 aa (DR)	-	-	-	-	-	-	-	-	-	-	-	-	-	-	-	-	-	-	-
Vipera ammodytes ammodytes 484 aa (VAa)	-	-	-	-	-	-	-	-	-	-	-	-	-	-	-	-	-	-	-
Trimeresurus stejnegeri 498 aa (TS)	-	-	-	-	-	-	-	-	-	-	-	-	-	-	-	-	-	-	-
Bothrops jararaca 483 aa (BJa)	-	-	-	-	-	-	-	-	-	-	-	-	-	-	-	-	-	-	-
Bothrops atrox 488 aa (BA)	-	-	-	-	-	-	-	-	-	-	-	-	-	-	-	-	-	-	-
Bothrops pauloensis 485 aa (BPa)	-	-	-	-	-	-	-	-	-	-	-	-	-	-	-	-	-	-	-
Pseudocerastes urarachnoides 486 aa (PU)	-	-	-	-	-	-	-	-	-	-	-	-	-	-	-	-	-	-	-
Bothrops moojeni 484 aa (BMo)	-	-	-	-	-	-	-	-	-	-	-	-	-	-	-	-	-	-	-
Crotalus durissus cumanensis 496 aa (CDc)	-	-	-	-	-	-	-	-	-	-	-	-	-	-	-	-	-	-	-
Crotalus durissus terrificus 498 aa (CDt)	-	-	-	-	-	-	-	-	-	-	-	-	-	-	-	-	-	-	-
Sistrurus catenatus edwardsi 498 aa (SCe)	-	-	-	-	-	-	-	-	-	-	-	-	-	-	-	-	-	-	-
Echis ocellatus 486 aa (EO)	-	-	-	-	-	-	-	-	-	-	-	-	-	-	-	-	-	-	-
Crotalus adamanteus 498 aa (CA)	-	-	-	-	-	-	-	-	-	-	-	-	-	-	-	-	-	-	-
Bothrops pictus 487 aa (BPi)	-	-	-	-	-	-	-	-	-	-	-	-	-	-	-	-	-	-	-
Bothrops jararacussu 484 aa (Bju)	-	-	-	-	-	-	-	-	-	-	-	-	-	-	-	-	-	-	-
Cerastes cerastes 497 aa (CC)	-	-	-	-	-	-	-	-	-	-	-	-	-	-	-	-	-	-	-
Varanus komodoensis 499 aa (VK)	-	-	-	-	-	-	-	-	-	-	-	-	-	-	-	-	-	-	-
[truncated: 31 more columns]

## Sheet: Info
Title	Phylogenetic Analysis
Format
DataType	Protein
38
Number Sites	579
Identical	.
Missing	?
Indel	-

## Sheet: Related active site residues
Table S4: Multiple protein-sequence alignments of 38 representative LAAOs in mature forms
With gaps	121	239	254	258	355	359	389	406	408	464	519	520
Without gaps (CR/NK)	90/90	208/208	223/223	227/227	322/320	326/324	356/354	372/370	374/372	430/427	464/461	465/462
Calloselasma rhodostoma 498 aa (CR)	R	N	H	F	R	K	Y	Y	I	I	G	W
Naja kaouthia 495 aa (NK)	.	.	S	.	.	.	H	.	L	.	.	.
Naja atra 488 aa (NA)	.	.	S	.	.	.	H	.	L	.	.	.
Notechis scutatus 523 aa (NS)	.	.	S	.	.	.	.	.	L	.	.	.
Oxyuranus scutellatus scutellatus 499 aa (OSs)	.	.	S	.	K	.	.	.	.	.	.	.
Bungarus fasciatus 498 aa (BF)	.	.	N	.	K	.	.	.	L	L	.	.
Bungarus multicinctus 499 aa (BM)	.	.	N	.	K	.	.	.	L	L	.	.
Pseudechis australis 499 aa (PA)	.	.	S	.	.	.	.	.	L	.	.	.
Naja naja 494 aa (NN)	.	-	N	.	K	.	.	.	L	.	.	.
Demansia vestigiata 499 aa (DV)	.	.	S	.	.	.	H	.	.	.	.	.
Micrurus mipartitus 519 aa (MM)	.	.	S	.	.	.	.	.	L	.	.	.
Crotalus tigris 497 aa (CT)	.	.	N	S	K	.	.	.	L	.	.	.
Protobothrops mucrosquamatus 495 aa (PM)	.	.	-	.	K	.	.	.	L	.	.	.
Protobothrops flavoviridis 487 aa (PF)	.	.	.	.	.	.	.	.	.	.	.	.
Ovophis okinavensis 497 aa (OO)	.	.	.	.	.	.	.	.	.	.	.	.
Protobothrops elegans 487 aa (PE)	.	.	.	.	.	.	.	.	.	.	.	.
Gloydius intermedius 485 aa (GI)	.	.	.	.	.	.	.	.	.	.	.	.
Gloydius blomhoffii 486 aa (GB)	.	.	.	.	.	.	.	.	.	.	.	.
Gloydius halys 486 aa (GH)	.	.	.	.	.	.	.	.	.	.	.	.
Lachesis muta 498 aa (LM)	.	.	.	.	.	.	.	.	.	.	.	.
Bothriechis schlegelii 495 aa (BS)	.	.	.	.	.	.	.	.	.	.	.	.
Daboia russelii 486 aa (DR)	.	.	.	.	.	.	.	.	.	.	.	.
Vipera ammodytes ammodytes 484 aa (VAa)	.	.	.	.	.	.	.	.	.	.	.	.
Trimeresurus stejnegeri 498 aa (TS)	.	.	.	.	.	.	.	.	.	.	.	.
Bothrops jararaca 483 aa (BJa)	.	.	.	.	.	.	.	.	.	.	.	.
Bothrops atrox 488 aa (BA)	.	.	.	.	.	.	.	.	.	.	.	.
Bothrops pauloensis 485 aa (BPa)	.	.	.	.	.	.	.	.	.	.	.	.
Pseudocerastes urarachnoides 486 aa (PU)	.	.	.	.	.	.	.	.	.	.	.	.
Bothrops moojeni 484 aa (BMo)	.	.	.	.	.	.	.	.	.	.	.	.
Crotalus durissus cumanensis 496 aa (CDc)	.	.	.	.	.	.	.	.	.	.	.	.
Crotalus durissus terrificus 498 aa (CDt)	.	.	.	.	.	.	.	.	.	.	.	.
Sistrurus catenatus edwardsi 498 aa (SCe)	.	.	.	.	.	.	.	.	.	.	.	.
Echis ocellatus 486 aa (EO)	.	.	.	.	.	.	.	.	.	.	.	.
Crotalus adamanteus 498 aa (CA)	.	.	.	.	.	.	.	.	.	.	.	.
Bothrops pictus 487 aa (BPi)	.	.	.	.	.	.	.	.	.	.	.	.
Bothrops jararacussu 484 aa (Bju)	.	.	.	.	.	.	.	.	.	.	.	.
Cerastes cerastes 497 aa (CC)	.	.	P	.	.	.	H	F	.	.	.	.
Varanus komodoensis 499 aa (VK)	.	.	G	.	.	.	.	.	Q	F	.	.
